# Supplementary material for: Exploring Wild Hordeum spontaneum and Hordeum marinum Accessions as Genetic Resources for Fungal Resistance
Source: Plants (Basel). 2023 Sep 13;12(18):3258. doi: 10.3390/plants12183258 (PMC10534467; doi:10.3390/plants12183258)
Supplement: Supplementary file 1 [file plants-12-03258-s001.zip]

Archive with 1 entries (1 files):
- plants-2555866-supplementary.xlsx
