# Supplementary material for: Exploring Wild Hordeum spontaneum and Hordeum marinum Accessions as Genetic Resources for Fungal Resistance
Source: Plants (Basel). 2023 Sep 13;12(18):3258. doi: 10.3390/plants12183258 (PMC10534467; doi:10.3390/plants12183258)
Supplement: Supplementary file 1 [file plants-12-03258-s001.zip › plants-2555866-supplementary.xlsx]

## Sheet: List1
Supplementary Table S1. Phenotyping of Hordeum spontaneum and H. marinum during 20220 and 2022 according to the Descriptor list (Lekeš et al. 1986).
Plot no.	Acc. No.	Taxon	Winter hardiness		Heading (days)				Flowering (days)				Plant height [cm]		Stalk colour		Flag leaf - position		2nd leaf - length		2nd leaf witdth		ligula presence		auricles size		auricles color		sheath indumentum		spike color		spike position		spike shape		spike length [cm]		palea color		Awn length		Awn color		Awn bristles		Spikelet no.		Spike density/4 cm
			20	21	20	20	21	21	20	20	21	21	20	21	20	21	20	21	20	21	20	21	20	21	20	21	20	21	20	21	20	21	20	21	20	21	20	21	20	21	20	21	20	21	20	21	20	21	20
					beg.	full	beg.	full	beg.	full	beg.	full
244	01C0509028	H.spo	5	7	124	142	136	151	141	154	162	170	113	111	5	5	7	7	3	3	5	5	9	9	5	5	3	3	5	5	1	1	1	1	3	3	12	9	1	2	7	9	2	2	1	1	31	27	10.3333
298	01C0509028	H.spo	5	7	128	138	136	152	138	143	152	157	121	77	5	5	7	7	3	3	3	3	9	9	5	5	3	3	5	5	3	1	1	1	3	3	9	7	1	1	9	8	7	3	1	1	35	19	15.5556
246	01C0509031	H.spo	5	5	124	136	134	149	138	141	164	175	75	93	5	5	7	7	5	3	3	3	9	9	5	5	3	3	5	5	3	3	1	1	3	3	10	6	1	1	9	12	7	3	1	1	17	12	6.8
274	01C0509031	H.spo	3	5	124	135	140	151	133	140	152	157	118	136	5	5	5	5	5	5	5	5	9	9	5	5	3	3	5	5	3	3	1	1	3	3	10	7	1	1	9	12	2	2	1	1	26	19	10.4
248	01C0509033	H.spo	7	5	124	136	134	151	133	138	152	157	95	113	5	5	7	7	5	3	5	3	9	9	5	5	3	3	5	5	2	2	1	1	3	3	9	7	1	1	10	10	7	2	1	1	28	21	12.4444
295	01C0509033	H.spo	3	7	133	152	136	153	152	166	152	157	97	117	5	5	5	5	3	3	3	3	1	1	3	3	3	3	5	5	3	3	1	1	5	5	9	6	1	4	8	8	2	2	1	1	25	19	11.1111
262	01C0509047	H.spo	7	5	131	138	136	153	154	156	154	164	88	142	5	5	5	5	3	3	3	5	9	9	3	5	3	3	5	5	3	3	1	1	5	3	8	9	1	4	11	9	7	2	1	1	20	17	10
288	01C0509047	H.spo	3	5	128	133	140	156	147	154	163	172	84	119	5	5	5	5	3	3	5	5	9	9	3	3	3	3	5	5	3	3	1	1	3	3	12	5	1	4	11	9	8	2	1	1	21	11	7
292	01C0509053	H.spo	7	5	128	136	136	151	138	141	154	159	92	146	5	5	7	7	3	3	3	3	9	9	5	7	3	3	5	5	1	1	1	1	3	3	7	6	1	1	13	13	7	2	1	1	15	17	8.57143
250	01C0509055	H.spo	7	5	125	135	134	149	133	139	164	175	101	111	5	5	5	5	3	5	5	5	9	9	5	5	3	3	5	5	3	3	1	1	3	3	9	9	1	1	11	10	2	3	1	1	21	19	9.33333
252	01C0509057	H.spo	9	7	131	139	134	149	138	141	152	166	113	129	5	5	5	7	3	5	5	5	9	9	5	5	3	3	5	5	3	2	1	1	3	3	11	8	1	1	7	10	2	2	1	1	28	23	10.1818
283	01C0509057	H.spo	7	5	125	136	136	151	138	141	152	157	115	122	5	5	9	7	3	3	5	5	9	9	5	3	3	5	5	1	1	1	1	1	3	3	12	8	1	1	8	10	2	2	1	1	31	23	10.3333
260	01C0509089	H.spo	5	7	124	135	140	153	135	140	152	157	88	112	5	5	7	7	3	3	3	3	9	9	5	5	3	3	5	5	7	1	1	1	3	3	10	9	1	1	14	15	2	2	1	1	20	21	8
278	01C0509089	H.spo	5	7	128	135	136	152	138	142	152	159	100	96	5	5	5	7	3	3	3	3	9	9	3	5	3	3	5	5	3	1	1	1	5	3	12	6	1	4	11	14	2	2	1	1	23	11	7.66667
264	01C0509090	H.spo	7	7	126	136	136	152	137	140	152	157	97	94	5	5	5	5	3	3	3	5	9	9	7	5	3	3	5	5	3	3	1	1	3	3	11	8	1	1	7	7	2	2	1	1	26	19	9.45455
266	01C0509101	H.spo	3	5	133	152	136	151	152	156	154	159	116	112	5	5	5	9	3	3	3	5	9	9	7	5	3	3	5	5	7	1	1	1	5	3	12	7	1	3	9	4	2	3	1	1	31	20	10.3333
268	01C0509106	H.spo	3	9	134	152	140	153	149	154	152	159	107	112	5	5	5	5	3	3	3	3	9	9	7	5	3	3	5	5	7	2	3	1	3	3	11	9	1	1	11	13	2	7	1	1	21	17	7.63636
254	01C0509067	H.mar	5	3	128	138	142	153	141	144	161	179	23	26	5	5	5	5	3	3	3	3	9	9	5	3	3	3	5	5	2	3	1	1	3	5	5	6	4	1	2	1	2	2	1	1	22	26	17.6
256	01C0509068	H.mar	9	9	124	135	140	153	133	139	164	170	72	82	5	5	7	5	3	3	3	3	9	9	5	3	3	3	5	5	1	3	1	1	3	5	8	6	1	1	0.5	1	2	2	1	1	44	29	22
258	01C0509070	H.mar	3	7	128	134	156	163	138	142	170	175	28.3333	89	5	5	5	5	5	3	3	3	1	1	3	3	3	3	5	5	3	3	1	1	5	5	3	4	4	3	0.5	9	2	7	1	1	25	23	33.3333
280	01C0509107	H.mar	3	7	130	143	136	149	147	150	157	164	38	38	5	5	5	5	3	3	3	3	9	1	3	3	3	3	5	5	3	3	1	1	5	5	5	3	4	1	1	2	2	7	1	1	29	23	23.2
296	01C0509108	H.mar	3	3	135	152	134	149	141	152	157	167	23	35	5	5	7	7	3	3	3	3	9	9	7	7	3	3	5	5	1	3	1	1	3	5	5	3	4	1	0.5	1	7	7	1	1	40	21	32
276	01C0509109	H.mar	1	7	130	143	134	152	147	150	154	164	28	35	5	5	5	5	3	5	3	3	9	9	3	3	3	3	5	5	3	3	1	1	5	5	3	2	4	1	0.5	1	7	7	1	1	25	17	33.3333
290	01C0509110	H.mar	7	5	125	136	136	153	133	139	157	167	35	26	5	5	7	5	3	3	3	3	9	9	7	7	3	3	5	5	1	7	1	1	3	5	9	3	4	1	1	1	2	2	1	1	25	21	11.1111
285	01C0509111	H.mar	3	5	125	133	136	151	138	140	157	163	36	32	5	5	7	5	3	3	3	3	9	9	7	7	3	3	5	5	3	7	1	1	5	5	5	4	4	3	0.5	1	7	3	1	1	31	27	24.8
293	01C0509112	H.mar	7	3	128	138	153	165	138	154	161	164	24	8	5	5	7	5	3	3	3	3	9	1	5	3	3	3	5	5	7	3	1	1	3	5	5	3	4	1	0.5	1	2	3	1	1	35	21	28
[truncated: 13 more columns]
